# Supplementary material for: Nest Site Selection during Colony Relocation in Yucatan Peninsula Populations of the Ponerine Ants Neoponera villosa (Hymenoptera: Formicidae)
Source: Insects. 2020 Mar 23;11(3):200. doi: 10.3390/insects11030200 (PMC7143209; doi:10.3390/insects11030200)
Supplement: Supplementary file 1 [file insects-11-00200-s001.zip]

Archive with 3 entries (2 files):
- insects-708056-supple/
- insects-708056-supple/Rocha et al -Supp Material.pdf
- insects-708056-supple/Rocha et al. Video S1.mp4
